# Supplementary material for: Evaluating Magnetic Stimulation as an Innovative Approach for Treating Dry Eye Disease: An Initial Safety and Efficacy Study
Source: Biomedicines. 2025 Apr 28;13(5):1064. doi: 10.3390/biomedicines13051064 (PMC12109051; doi:10.3390/biomedicines13051064)
Supplement: Supplementary file 1 [file biomedicines-13-01064-s001.zip]

Archive with 1 entries (1 files):
- biomedicines-3533390-supplementary.pdf
